# Supplementary material for: Identification of Axinellamines A and B as Anti-Tubercular Agents
Source: Mar Drugs. 2024 Jun 28;22(7):298. doi: 10.3390/md22070298 (PMC11277618; doi:10.3390/md22070298)
Supplement: Supplementary file 1 [file marinedrugs-22-00298-s001.zip]

Archive with 1 entries (1 files):
- marinedrugs-3064781-supplementary.pdf
